# Supplementary material for: MnO2-Mediated Oxidative Cyclization of “Formal” Schiff’s Bases: Easy Access to Diverse Naphthofuro-Annulated Triazines
Source: Molecules. 2022 Oct 21;27(20):7105. doi: 10.3390/molecules27207105 (PMC9611995; doi:10.3390/molecules27207105)
Supplement: Supplementary file 1 [file molecules-27-07105-s001.zip]

Archive with 1 entries (1 files):
- molecules-1977826-supplementary.pdf
